# Supplementary material for: Effects of plant-based proteins and handling stress on intestinal mucus microbiota in rainbow trout
Source: Sci Rep. 2023 Dec 19;13:22563. doi: 10.1038/s41598-023-50071-x (PMC10728151; doi:10.1038/s41598-023-50071-x)
Supplement: Supplementary file 2 — Supplementary Tables. [file 41598_2023_50071_MOESM2_ESM.xlsx]

## Sheet: Overview
Effects of plant-based proteins and handling stress on intestinal mucus microbiota in rainbow trout
Supplementary File S2
Marvin Suhr1*, Finn-Thorbjörn Fichtner-Grabowski1, Henrike Seibel2, Corinna Bang3, Andre Franke3, Carsten Schulz2,4, Stéphanie C Hornburg1
1Institute of Animal Nutrition and Physiology, Christian-Albrechts-University Kiel, Hermann-Rodewald-Straße 9, 24118 Kiel, Germany
2Fraunhofer Research Institution for Individualized and Cell-Based Medical Engineering (IMTE), Hafentörn 3, 25761 Büsum, Germany
3Institute of Clinical Molecular Biology, Christian-Albrechts-University Kiel, University Hospital Schleswig-Holstein, Rosalind-Franklin-Str. 12, 24105 Kiel, Germany
4Institute of Animal Breeding and Husbandry, Christian-Albrechts-University Kiel, Hermann-Rodewald-Straße 6, 24118 Kiel, Germany
Marvin Suhr: suhr@aninut.uni-kiel.de
Finn-Thorbjörn Fichtner-Grabowski: fichtner@aninut.uni-kiel.de
Henrike Seibel: henrike.seibel@imte.fraunhofer.de
Corinna Bang: c.bang@ikmb.uni-kiel.de
Andre Franke: a.franke@ikmb.uni-kiel.de
Carsten Schulz: c.schulz@tierzucht.uni-kiel.de
Stéphanie Céline Hornburg: hornburg@aninut.uni-kiel.de

## Sheet: S2T1 Growth parameters
Line	Treatment	IBW	FBW	SGR	FCR	DFI	PER	PRE			Calculation of performance parameters
A	0-V	124.91 ± 0.23	347.80 ± 38.25	1.76 ± 0.03	0.88 ± 0.01	1.54 ± 0.00	2.73 ± 0.04	44.32 ± 0.92			SGR = [ln(FGW) - ln(IGW)] / t * 100
	1-V	124.71 ± 0.25	343.01 ± 45.00	1.73 ± 0.06	0.89 ± 0.03	1.54 ± 0.01	2.69 ± 0.10	43.99 ± 5.98			FCR = (Ft / 1000) / (FGW - IGW)
	0-F	124.52 ± 0.66	359.82 ± 34.10	1.78 ± 0.02	0.85 ± 0.01	1.51 ± 0.01	2.77 ± 0.02	45.79 ± 0.10			DFI = SGR * FCR
	1-F	124.62 ± 0.22	350.09 ± 40.50	1.72 ± 0.03	0.87 ± 0.01	1.49 ± 0.01	2.70 ± 0.03	41.49 ± 3.48			PER = (FGW - IGW) * 1000 / CPt
B	0-V	146.90 ± 0.41	433.00 ± 58.23	1.74 ± 0.04	0.89 ± 0.02	1.54 ± 0.03	2.71 ± 0.07	41.19 ± 0.42			PRE = CPg / CPt * 100
	1-V	147.75 ± 0.76	421.73 ± 69.35	1.76 ± 0.07	0.87 ± 0.03	1.53 ± 0.01	2.76 ± 0.10	39.40 ± 6.48			FWG: final group weight (kg), IGW: initial group weight (kg), t: 59 days, Ft: total feed intake (g), CPt: total crude protein intake (g), CPg: total gained body protein (g)
	0-F	147.15 ± 0.41	410.63 ± 43.93	1.75 ± 0.05	0.85 ± 0.02	1.49 ± 0.01	2.75 ± 0.07	45.48 ± 0.90
	1-F	147.15 ± 0.51	415.29 ± 56.39	1.78 ± 0.02	0.85 ± 0.01	1.51 ± 0.00	2.77 ± 0.04	44.55 ± 0.91
	IBW initial body weight (g)
	FBW final body weight (g)
	SGR specific growth rate
	FCR feed conversion ratio
	DFI daily feed intake
	PER protein efficiency ratio
	PRE protein retention efficiency
	Unstressed group (0), stressed group (1), fishmeal diet (F), plant-based diet (V)

## Sheet: S2T2 Read Information
treatment	line	diet	stress	N	mean_reads	sd	mean_Obs_ASVs	raw_reads	filter_reads
A-0-F	A	F	0	16	18083	14070	13	508228	289338
A-0-V	A	V	0	16	21757	19108	10	720579	348117
A-1-F	A	F	1	21	28462	29163	16	917340	597772
A-1-V	A	V	1	19	18235	13914	10	624899	346677
A-init	A	nA	0	19	10900	7801	18	285060	207290
B-0-F	B	F	0	18	24479	18850	12	726178	440645
B-0-V	B	V	0	18	20225	12759	10	489066	364061
B-1-F	B	F	1	20	22812	14383	13	684922	456255
B-1-V	B	V	1	19	27975	14879	10	746550	531546
B-init	B	nA	0	12	6517	5178	11	110763	78230
TOTAL	nA	nA	nA	178	nA	nA	nA	5813585	3659931

## Sheet: S2T3 Alpha diversity Stat
OBSERVED
				A				B
ANOVA				numDF	denDF	F-value	p-value	numDF	denDF	F-value	p-value
diet				1	8	91053	0.0166	1	8	65776	0.0334
stress				1	8	0.4701	0.5123	1	8	0.0709	0.7968
diet:stress				1	8	16843	0.2305	1	8	0.3360	0.5781
diet	stress		ANOVA	Estimate	Std. Error	t value	Pr(>|t|)	Estimate	Std. Error	t value	Pr(>|t|)
F - V	0			2348	1919	1224	0.4322	1945	1556	1250	0.4185
F - V	1			5819	1862	3124	0.0271	3147	1371	2295	0.0951
F - V				4084	1337	3054	0.0157	2546	1037	2455	0.0396
stress		diet		Estimate	Std. Error	t value	Pr(>|t|)	Estimate	Std. Error	t value	Pr(>|t|)
0 - 1		F		-2754	1946	-1415	0.339	-114565	180271	-0.636	0.781
0 - 1		V		0.717	1834	0.391	0.909	0.05661	102554	0.055	0.998
0 - 1				-1018	1337	-0.762	0.468	-0.5445	10370	-0.525	0.614
init/post_treatment				A				B
Welch Two Sample t-test						t	p-value			t	p-value
samplingtime						25503	0.01847			0.08817	0.931
				A				B
unpaired T-test						t	p-value			t	p-value
init	0-F					-23149	0.04236			-0.099766	0.9221
init	0-V					-37776	0.0032			0.28314	0.7843
init	1-F					-13411	0.2107			0.32301	0.7517
init	1-V					-32364	0.008801			0.19234	0.8524
mucus/faeces
Wilcoxon rank sum test							p-value				p-value
sampletype							1.0e-38				1.0e-38
SHANNON
				A				B
ANOVA				numDF	denDF	F-value	p-value	numDF	denDF	F-value	p-value
diet				1	8	40998	0.0775	1	8	0.3427	0.5744
stress				1	8	23652	0.1626	1	8	0.4369	0.5272
diet:stress				1	8	27556	0.1355	1	8	0.0085	0.9288
diet	stress			Estimate	Std. Error	t value	Pr(>|t|)	Estimate	Std. Error	t value	Pr(>|t|)
F - V	0			0.02326	0.11837	0.197	0.9758	0.06798	0.16533	0.411	0.900
F - V	1			0.30868	0.12471	2475	0.0724	0.08994	0.17114	0.526	0.843
F - V				0.16597	0.08597	1931	0.0896	0.07896	0.11898	0.664	0.526
stress		diet		Estimat	e Std. Erro	r t valu	e Pr(>|t|)	Estimate	Std. Error	t value	Pr(>|t|)
0 - 1		F		-0.24806	0.11049	-2245	0.103	-0.08986	0.17019	-0.528	0.841
0 - 1		V		0.03735	0.13174	0.284	0.950	-0.06790	0.16630	-0.408	0.901
0 - 1				-0.10536	0.08597	-1225	0.255	-0.07888	0.11898	-0.663	0.526
				A				B
Welch Two Sample t-test						t	p-value			t	p-value
init:post_treatments						-0.16566	0.8699			-0.88041	0.3941
				A				B
unpaired T-test						t	p-value			t	p-value	.
init	0-F					0.20168	0.8431			10202	0.328
init	0-V					-0.54502	0.596			0.99143	0.3424
init	1-F					0.94598	0.3625			0.34545	0.7348
init	1-V					0.32169	0.7524			10486	0.3197
mucus/faeces
Wilcoxon rank sum test							p-value				p-value
sampletype							2.3e-21				2.3e-21

## Sheet: S2T4 Beta diversity Stat
Homogeneity of multivariate dispersions
A	Average	Pr(>F)	Average	Pr(>F)
1	0.2868	0.9901	0.3272	0.5077
0	0.2870		0.3009
F	0.2892	0.2476	0.2601	0.04585
V	0.2632		0.3368
B	Average	Pr(>F)	Average	Pr(>F)
1	0.3082	0.8304	0.3267	0.9299
0	0.3129		0.3242
F	0.3216	0.056	0.3299	0.2019
V	0.2818		0.2850

## Sheet: S2T5 Phylum relative abundance
	treatment	Phylum	mean_rel_abund	mean_overall
1	A-0-F	*Actinobacteriota*	0.00133019020051266	0.000466028106716016
2	A-0-F	*Desulfobacterota*	0.00387260812907481	0.0198719867524828
3	A-0-F	*Firmicutes*	0.437050019833902	0.646814788450047
4	A-0-F	*Fusobacteriota*	0.460122828304844	0.266009188744562
5	A-0-F	*Proteobacteria*	0.0843635556458215	0.0597792575034242
6	A-0-F	*Spirochaetota*	0.0132607978858451	0.00704374861807168
7	A-0-F	Other	0	0
8	A-0-V	*Actinobacteriota*	0.000340077266211949	0.000466028106716016
9	A-0-V	*Desulfobacterota*	0.01407816880194	0.0198719867524828
10	A-0-V	*Firmicutes*	0.624008922982722	0.646814788450047
11	A-0-V	*Fusobacteriota*	0.356392330572277	0.266009188744562
12	A-0-V	*Proteobacteria*	0.00412333532111258	0.0597792575034242
13	A-0-V	*Spirochaetota*	0.00105716505573701	0.00704374861807168
14	A-0-V	Other	0	0
15	A-1-F	*Actinobacteriota*	0.000374622828130997	0.000466028106716016
16	A-1-F	*Desulfobacterota*	0.0164037501796986	0.0198719867524828
17	A-1-F	*Firmicutes*	0.45800387527487	0.646814788450047
18	A-1-F	*Fusobacteriota*	0.435120582889889	0.266009188744562
19	A-1-F	*Proteobacteria*	0.0870509851864003	0.0597792575034242
20	A-1-F	*Spirochaetota*	0.00300797332379828	0.00704374861807168
21	A-1-F	Other	3.82103e+08	0
22	A-1-V	*Actinobacteriota*	0.000464279651998122	0.000466028106716016
23	A-1-V	*Desulfobacterota*	0.044981546653534	0.0198719867524828
24	A-1-V	*Firmicutes*	0.615750679635065	0.646814788450047
25	A-1-V	*Fusobacteriota*	0.323124397379933	0.266009188744562
26	A-1-V	*Proteobacteria*	0.011248773656485	0.0597792575034242
27	A-1-V	*Spirochaetota*	0.00438605760755322	0.00704374861807168
28	A-1-V	Other	4.42654e+09	0
29	B-0-F	*Actinobacteriota*	0.000449007608979104	0.000466028106716016
30	B-0-F	*Desulfobacterota*	0.0212160490892345	0.0198719867524828
31	B-0-F	*Firmicutes*	0.775693292449198	0.646814788450047
32	B-0-F	*Fusobacteriota*	0.0809530705783481	0.266009188744562
33	B-0-F	*Proteobacteria*	0.120840117818442	0.0597792575034242
34	B-0-F	*Spirochaetota*	0.000848462455798164	0.00704374861807168
35	B-0-F	Other	0	0
36	B-0-V	*Actinobacteriota*	0.000291584807011669	0.000466028106716016
37	B-0-V	*Desulfobacterota*	0.0195151530508335	0.0198719867524828
38	B-0-V	*Firmicutes*	0.819485892425587	0.646814788450047
39	B-0-V	*Fusobacteriota*	0.142678303673699	0.266009188744562
40	B-0-V	*Proteobacteria*	0.0162346002241188	0.0597792575034242
41	B-0-V	*Spirochaetota*	0.00175692695382082	0.00704374861807168
42	B-0-V	Other	3.75389e+09	0
43	B-1-F	*Actinobacteriota*	0.000144779850763124	0.000466028106716016
44	B-1-F	*Desulfobacterota*	0.0245081248747515	0.0198719867524828
45	B-1-F	*Firmicutes*	0.683890352110805	0.646814788450047
46	B-1-F	*Fusobacteriota*	0.120659499760126	0.266009188744562
47	B-1-F	*Proteobacteria*	0.139844157805716	0.0597792575034242
48	B-1-F	*Spirochaetota*	0.0309530855978389	0.00704374861807168
49	B-1-F	Other	0	0
50	B-1-V	*Actinobacteriota*	0.000333682640120502	0.000466028106716016
51	B-1-V	*Desulfobacterota*	0.0144004932407954	0.0198719867524828
52	B-1-V	*Firmicutes*	0.760635272888226	0.646814788450047
53	B-1-V	*Fusobacteriota*	0.209022496797379	0.266009188744562
54	B-1-V	*Proteobacteria*	0.014528534369297	0.0597792575034242
55	B-1-V	*Spirochaetota*	0.001079520064182	0.00704374861807168
56	B-1-V	Other	0	0

## Sheet: S2T6 Dietary nutrient profiles
As fed basis	Diet F	Diet V
Arg, % feed	2.65396	2.43302
His, % feed	0.902167	0.910087
Ile, % feed	1.54237	1.54835
Leu, % feed	3.15296	3.10484
Lys, % feed	2.59959	2.00925
Thr, % feed	1.66964	1.41602
Trp, % feed	0.4082	0.42458
Val, % feed	1.82531	1.72263
Met, % feed	1.20279	1.20071
Cys, % feed	0.463826	0.548359
Met + Cys, % feed	1.67027	1.7534
Phe, % feed	1.99721	1.99255
Tyr, % feed	1.45255	1.3278
Phe + Tyr, % feed	3.45011	3.31292
Tau, % feed	0.111281	0.0396563
Total P, % feed	1.1	0.74768
Vit C, mg/kg	925	925
Vit E, mg/kg	450	450
Biotin, mg/kg	0.75	0.75
C14, % feed	1.37788	1.23996
C16, % feed	3.66784	3.25928
C18, % feed	0.75547	0.74339
C18:1n9, % feed	7.32116	7.33772
LNA (C18:2n6), % feed	2.02274	2.06658
ALA (C18:3n3), % feed	1.03796	1.06132
ARA, % feed	0.03159	0.03023
EPA, % feed	2.87712	2.78704
DHA, % feed	2.35096	2.11432
EPA+DHA, % feed	5.22808	4.90136

## Sheet: S2T7 Alpha diversity raw data
sample	module	linetime	treatment	sampletype	variable	value
A74	A2-R	A	A-0-V	mucus	Observed	11
A04	A	A-init	A-init	mucus	Observed	14
A43	B	B-init	B-init	mucus	Observed	6
B99	A9-R	A	A-1-F	mucus	Observed	24
D05	B8-R	B	B-1-F	mucus	Observed	15
A82	A3	A	A-0-V	mucus	Observed	4
C49	B3-R	B	B-0-F	mucus	Observed	9
B60	A8	A	A-1-V	mucus	Observed	7
B79	A8-R	A	A-1-F	mucus	Observed	18
B13	A4	A	A-0-F	mucus	Observed	16
C88	B7-R	B	B-1-V	mucus	Observed	6
B91	A9	A	A-1-F	mucus	Observed	14
C04	A9-R	A	A-1-F	mucus	Observed	6
C86	B7-R	B	B-1-V	mucus	Observed	8
C48	B3-R	B	B-0-F	mucus	Observed	13
A16	A	A-init	A-init	mucus	Observed	6
A46	B	B-init	B-init	mucus	Observed	12
C58	B4	B	B-0-F	mucus	Observed	11
C89	B7-R	B	B-1-V	mucus	Observed	15
D04	B8-R	B	B-1-F	mucus	Observed	12
C16	B2	B	B-0-V	mucus	Observed	11
A87	A3	A	A-0-V	mucus	Observed	12
D20	B9	B	B-1-F	mucus	Observed	13
C87	B7-R	B	B-1-V	mucus	Observed	9
D24	B9-R	B	B-1-F	mucus	Observed	19
A08	A	A-init	A-init	mucus	Observed	19
C23	B2-R	B	B-0-V	mucus	Observed	11
B22	A4-R	A	A-0-F	mucus	Observed	7
A06	A	A-init	A-init	mucus	Observed	39
C64	B4-R	B	B-0-F	mucus	Observed	14
A09	A	A-init	A-init	mucus	Observed	16
B86	A9	A	A-1-F	mucus	Observed	15
B74	A8-R	A	A-1-F	mucus	Observed	10
C13	B2	B	B-0-V	mucus	Observed	13
A10	A	A-init	A-init	mucus	Observed	21
A96	A3-R	A	A-0-F	mucus	Observed	16
C97	B8	B	B-1-V	mucus	Observed	9
B27	A4-R	A	A-0-F	mucus	Observed	8
A68	A2-R	A	A-0-V	mucus	Observed	13
D16	B9	B	B-1-F	mucus	Observed	6
C96	B8	B	B-1-V	mucus	Observed	10
A73	A2-R	A	A-0-V	mucus	Observed	4
C56	B4	B	B-0-F	mucus	Observed	16
A18	A	A-init	A-init	mucus	Observed	7
C29	B2-R	B	B-0-V	mucus	Observed	12
B89	A9	A	A-1-F	mucus	Observed	17
B40	A7	A	A-1-V	mucus	Observed	15
D30	B9-R	B	B-1-F	mucus	Observed	5
A30	B	B-init	B-init	mucus	Observed	8
C93	B8	B	B-1-V	mucus	Observed	10
A85	A3	A	A-0-V	mucus	Observed	8
B73	A8-R	A	A-1-F	mucus	Observed	17
D06	B8-R	B	B-1-F	mucus	Observed	10
C83	B7-R	B	B-1-V	mucus	Observed	7
C01	A9-R	A	A-1-F	mucus	Observed	5
A21	A	A-init	A-init	mucus	Observed	29
D29	B9-R	B	B-1-F	mucus	Observed	19
C03	A9-R	A	A-1-F	mucus	Observed	18
A70	A2-R	A	A-0-V	mucus	Observed	13
C38	B3	B	B-0-V	mucus	Observed	9
A86	A3	A	A-0-V	mucus	Observed	14
B53	A7-R	A	A-1-V	mucus	Observed	3
C47	B3-R	B	B-0-F	mucus	Observed	7
D18	B9	B	B-1-F	mucus	Observed	19
C66	B4-R	B	B-0-F	mucus	Observed	11
B63	A8	A	A-1-V	mucus	Observed	18
A98	A3-R	A	A-0-F	mucus	Observed	15
A95	A3-R	A	A-0-F	mucus	Observed	12
C05	A9-R	A	A-1-F	mucus	Observed	20
B25	A4-R	A	A-0-F	mucus	Observed	17
A02	A	A-init	A-init	mucus	Observed	19
C63	B4-R	B	B-0-F	mucus	Observed	11
C44	B3-R	B	B-0-F	mucus	Observed	17
B36	A7	A	A-1-V	mucus	Observed	9
A01	A	A-init	A-init	mucus	Observed	15
D08	B8-R	B	B-1-F	mucus	Observed	2
A28	B	B-init	B-init	mucus	Observed	21
C27	B2-R	B	B-0-V	mucus	Observed	10
C39	B3	B	B-0-V	mucus	Observed	11
D09	B8-R	B	B-1-F	mucus	Observed	8
C79	B7	B	B-1-V	mucus	Observed	6
C75	B7	B	B-1-V	mucus	Observed	14
A14	A	A-init	A-init	mucus	Observed	25
A58	A2	A	A-0-V	mucus	Observed	12
C45	B3-R	B	B-0-F	mucus	Observed	13
A03	A	A-init	A-init	mucus	Observed	6
C43	B3-R	B	B-0-F	mucus	Observed	8
C35	B3	B	B-0-V	mucus	Observed	7
C95	B8	B	B-1-V	mucus	Observed	4
A17	A	A-init	A-init	mucus	Observed	22
A83	A3	A	A-0-V	mucus	Observed	19
B76	A8-R	A	A-1-F	mucus	Observed	16
B09	A4	A	A-0-F	mucus	Observed	15
C26	B2-R	B	B-0-V	mucus	Observed	16
B88	A9	A	A-1-F	mucus	Observed	21
A13	A	A-init	A-init	mucus	Observed	13
D25	B9-R	B	B-1-F	mucus	Observed	17
A38	B	B-init	B-init	mucus	Observed	17
C28	B2-R	B	B-0-V	mucus	Observed	8
C59	B4	B	B-0-F	mucus	Observed	16
B38	A7	A	A-1-V	mucus	Observed	11
C94	B8	B	B-1-V	mucus	Observed	14
C68	B4-R	B	B-0-F	mucus	Observed	14
A44	B	B-init	B-init	mucus	Observed	12
B23	A4-R	A	A-0-F	mucus	Observed	4
B48	A7-R	A	A-1-V	mucus	Observed	9
B37	A7	A	A-1-V	mucus	Observed	5
B34	A7	A	A-1-V	mucus	Observed	12
A33	B	B-init	B-init	mucus	Observed	6
C36	B3	B	B-0-V	mucus	Observed	13
A72	A2-R	A	A-0-V	mucus	Observed	17
C69	B4-R	B	B-0-F	mucus	Observed	18
B77	A8-R	A	A-1-F	mucus	Observed	14
D27	B9-R	B	B-1-F	mucus	Observed	17
C37	B3	B	B-0-V	mucus	Observed	10
C99	B8	B	B-1-V	mucus	Observed	11
B01	A3-R	A	A-0-F	mucus	Observed	11
B21	A4-R	A	A-0-F	mucus	Observed	13
C02	A9-R	A	A-1-F	mucus	Observed	5
D17	B9	B	B-1-F	mucus	Observed	10
A07	A	A-init	A-init	mucus	Observed	14
A40	B	B-init	B-init	mucus	Observed	14
C06	A9-R	A	A-1-F	mucus	Observed	16
A56	A2	A	A-0-V	mucus	Observed	11
B49	A7-R	A	A-1-V	mucus	Observed	10
C73	B7	B	B-1-V	mucus	Observed	12
C85	B7-R	B	B-1-V	mucus	Observed	11
D26	B9-R	B	B-1-F	mucus	Observed	20
B90	A9	A	A-1-F	mucus	Observed	22
B10	A4	A	A-0-F	mucus	Observed	16
A60	A2	A	A-0-V	mucus	Observed	17
C67	B4-R	B	B-0-F	mucus	Observed	4
D10	B8-R	B	B-1-F	mucus	Observed	15
A15	A	A-init	A-init	mucus	Observed	21
B78	A8-R	A	A-1-F	mucus	Observed	19
B11	A4	A	A-0-F	mucus	Observed	17
D15	B9	B	B-1-F	mucus	Observed	14
A57	A2	A	A-0-V	mucus	Observed	5
C55	B4	B	B-0-F	mucus	Observed	26
B24	A4-R	A	A-0-F	mucus	Observed	8
C77	B7	B	B-1-V	mucus	Observed	9
B92	A9	A	A-1-F	mucus	Observed	14
C33	B3	B	B-0-V	mucus	Observed	9
B64	A8	A	A-1-V	mucus	Observed	9
B65	A8	A	A-1-V	mucus	Observed	5
A05	A	A-init	A-init	mucus	Observed	17
C76	B7	B	B-1-V	mucus	Observed	11
A47	B	B-init	B-init	mucus	Observed	14
A94	A3-R	A	A-0-F	mucus	Observed	21
B75	A8-R	A	A-1-F	mucus	Observed	14
A20	A	A-init	A-init	mucus	Observed	34
C46	B3-R	B	B-0-F	mucus	Observed	3
B87	A9	A	A-1-F	mucus	Observed	29
C74	B7	B	B-1-V	mucus	Observed	13
B47	A7-R	A	A-1-V	mucus	Observed	12
C15	B2	B	B-0-V	mucus	Observed	11
A42	B	B-init	B-init	mucus	Observed	15
C14	B2	B	B-0-V	mucus	Observed	9
A11	A	A-init	A-init	mucus	Observed	8
A34	B	B-init	B-init	mucus	Observed	7
C98	B8	B	B-1-V	mucus	Observed	10
B52	A7-R	A	A-1-V	mucus	Observed	9
C18	B2	B	B-0-V	mucus	Observed	5
B50	A7-R	A	A-1-V	mucus	Observed	11
B08	A4	A	A-0-F	mucus	Observed	13
B62	A8	A	A-1-V	mucus	Observed	11
B39	A7	A	A-1-V	mucus	Observed	10
A59	A2	A	A-0-V	mucus	Observed	3
D14	B9	B	B-1-F	mucus	Observed	15
C54	B4	B	B-0-F	mucus	Observed	4
A41	B	B-init	B-init	mucus	Observed	5
D28	B9-R	B	B-1-F	mucus	Observed	17
B61	A8	A	A-1-V	mucus	Observed	13
A69	A2-R	A	A-0-V	mucus	Observed	10
C34	B3	B	B-0-V	mucus	Observed	3
D19	B9	B	B-1-F	mucus	Observed	9
B66	A8	A	A-1-V	mucus	Observed	13
C25	B2-R	B	B-0-V	mucus	Observed	12
A74	A2-R	A	A-0-V	mucus	Shannon	1.38873
A04	A	A-init	A-init	mucus	Shannon	0.505314
A43	B	B-init	B-init	mucus	Shannon	0.316564
B99	A9-R	A	A-1-F	mucus	Shannon	1.67983
D05	B8-R	B	B-1-F	mucus	Shannon	1.42929
A82	A3	A	A-0-V	mucus	Shannon	0.947101
C49	B3-R	B	B-0-F	mucus	Shannon	1.02645
B60	A8	A	A-1-V	mucus	Shannon	1.171
B79	A8-R	A	A-1-F	mucus	Shannon	1.65884
B13	A4	A	A-0-F	mucus	Shannon	1.26064
C88	B7-R	B	B-1-V	mucus	Shannon	1.02637
B91	A9	A	A-1-F	mucus	Shannon	1.08638
C04	A9-R	A	A-1-F	mucus	Shannon	1.06373
C86	B7-R	B	B-1-V	mucus	Shannon	1.09442
C48	B3-R	B	B-0-F	mucus	Shannon	1.17725
A16	A	A-init	A-init	mucus	Shannon	1.1493
A46	B	B-init	B-init	mucus	Shannon	0.640879
C58	B4	B	B-0-F	mucus	Shannon	1.68156
C89	B7-R	B	B-1-V	mucus	Shannon	1.41241
D04	B8-R	B	B-1-F	mucus	Shannon	1.44561
C16	B2	B	B-0-V	mucus	Shannon	0.500713
A87	A3	A	A-0-V	mucus	Shannon	0.810441
D20	B9	B	B-1-F	mucus	Shannon	0.916944
C87	B7-R	B	B-1-V	mucus	Shannon	1.05723
D24	B9-R	B	B-1-F	mucus	Shannon	1.81032
A08	A	A-init	A-init	mucus	Shannon	1.56783
C23	B2-R	B	B-0-V	mucus	Shannon	1.02508
B22	A4-R	A	A-0-F	mucus	Shannon	1.00119
A06	A	A-init	A-init	mucus	Shannon	1.98572
C64	B4-R	B	B-0-F	mucus	Shannon	1.34318
A09	A	A-init	A-init	mucus	Shannon	1.42833
B86	A9	A	A-1-F	mucus	Shannon	1.03928
B74	A8-R	A	A-1-F	mucus	Shannon	1.31089
C13	B2	B	B-0-V	mucus	Shannon	1.50684
A10	A	A-init	A-init	mucus	Shannon	0.866078
A96	A3-R	A	A-0-F	mucus	Shannon	1.75763
C97	B8	B	B-1-V	mucus	Shannon	1.13962
B27	A4-R	A	A-0-F	mucus	Shannon	0.892463
A68	A2-R	A	A-0-V	mucus	Shannon	1.31216
D16	B9	B	B-1-F	mucus	Shannon	0.671781
C96	B8	B	B-1-V	mucus	Shannon	0.586174
A73	A2-R	A	A-0-V	mucus	Shannon	0.871525
C56	B4	B	B-0-F	mucus	Shannon	1.14417
A18	A	A-init	A-init	mucus	Shannon	1.68557
C29	B2-R	B	B-0-V	mucus	Shannon	1.32063
B89	A9	A	A-1-F	mucus	Shannon	1.84857
B40	A7	A	A-1-V	mucus	Shannon	1.57764
D30	B9-R	B	B-1-F	mucus	Shannon	1.40565
A30	B	B-init	B-init	mucus	Shannon	1.51145
C93	B8	B	B-1-V	mucus	Shannon	1.23097
A85	A3	A	A-0-V	mucus	Shannon	1.25862
B73	A8-R	A	A-1-F	mucus	Shannon	1.17219
D06	B8-R	B	B-1-F	mucus	Shannon	1.46147
C83	B7-R	B	B-1-V	mucus	Shannon	1.02335
C01	A9-R	A	A-1-F	mucus	Shannon	1.46631
A21	A	A-init	A-init	mucus	Shannon	0.646758
D29	B9-R	B	B-1-F	mucus	Shannon	1.41318
C03	A9-R	A	A-1-F	mucus	Shannon	1.28978
A70	A2-R	A	A-0-V	mucus	Shannon	0.737317
C38	B3	B	B-0-V	mucus	Shannon	1.24487
A86	A3	A	A-0-V	mucus	Shannon	1.81883
B53	A7-R	A	A-1-V	mucus	Shannon	0.806737
C47	B3-R	B	B-0-F	mucus	Shannon	0.530393
D18	B9	B	B-1-F	mucus	Shannon	1.78442
C66	B4-R	B	B-0-F	mucus	Shannon	1.20077
B63	A8	A	A-1-V	mucus	Shannon	2.05719
A98	A3-R	A	A-0-F	mucus	Shannon	1.16436
A95	A3-R	A	A-0-F	mucus	Shannon	1.54045
C05	A9-R	A	A-1-F	mucus	Shannon	1.96236
B25	A4-R	A	A-0-F	mucus	Shannon	1.83059
A02	A	A-init	A-init	mucus	Shannon	0.666413
C63	B4-R	B	B-0-F	mucus	Shannon	1.58694
C44	B3-R	B	B-0-F	mucus	Shannon	0.922539
B36	A7	A	A-1-V	mucus	Shannon	1.01615
A01	A	A-init	A-init	mucus	Shannon	1.23897
D08	B8-R	B	B-1-F	mucus	Shannon	0.661042
A28	B	B-init	B-init	mucus	Shannon	1.56448
C27	B2-R	B	B-0-V	mucus	Shannon	0.758539
C39	B3	B	B-0-V	mucus	Shannon	1.2772
D09	B8-R	B	B-1-F	mucus	Shannon	1.40874
C79	B7	B	B-1-V	mucus	Shannon	1.16877
C75	B7	B	B-1-V	mucus	Shannon	1.23177
A14	A	A-init	A-init	mucus	Shannon	1.52447
A58	A2	A	A-0-V	mucus	Shannon	1.18911
C45	B3-R	B	B-0-F	mucus	Shannon	1.04132
A03	A	A-init	A-init	mucus	Shannon	1.24571
C43	B3-R	B	B-0-F	mucus	Shannon	0.758783
C35	B3	B	B-0-V	mucus	Shannon	0.656771
C95	B8	B	B-1-V	mucus	Shannon	1.16468
A17	A	A-init	A-init	mucus	Shannon	1.9707
A83	A3	A	A-0-V	mucus	Shannon	0.681717
B76	A8-R	A	A-1-F	mucus	Shannon	1.51229
B09	A4	A	A-0-F	mucus	Shannon	1.08579
C26	B2-R	B	B-0-V	mucus	Shannon	1.53119
B88	A9	A	A-1-F	mucus	Shannon	1.44882
A13	A	A-init	A-init	mucus	Shannon	0.710797
D25	B9-R	B	B-1-F	mucus	Shannon	1.78408
A38	B	B-init	B-init	mucus	Shannon	1.47207
C28	B2-R	B	B-0-V	mucus	Shannon	1.34658
C59	B4	B	B-0-F	mucus	Shannon	1.18072
B38	A7	A	A-1-V	mucus	Shannon	0.98675
C94	B8	B	B-1-V	mucus	Shannon	1.76597
C68	B4-R	B	B-0-F	mucus	Shannon	1.58627
A44	B	B-init	B-init	mucus	Shannon	0.500408
B23	A4-R	A	A-0-F	mucus	Shannon	1.02123
B48	A7-R	A	A-1-V	mucus	Shannon	1.47038
B37	A7	A	A-1-V	mucus	Shannon	0.83856
B34	A7	A	A-1-V	mucus	Shannon	1.61085
A33	B	B-init	B-init	mucus	Shannon	0.837553
C36	B3	B	B-0-V	mucus	Shannon	1.6487
A72	A2-R	A	A-0-V	mucus	Shannon	1.71817
C69	B4-R	B	B-0-F	mucus	Shannon	1.65019
B77	A8-R	A	A-1-F	mucus	Shannon	0.904082
D27	B9-R	B	B-1-F	mucus	Shannon	1.18655
C37	B3	B	B-0-V	mucus	Shannon	0.834703
C99	B8	B	B-1-V	mucus	Shannon	1.06552
B01	A3-R	A	A-0-F	mucus	Shannon	1.01116
B21	A4-R	A	A-0-F	mucus	Shannon	0.941095
C02	A9-R	A	A-1-F	mucus	Shannon	1.13928
D17	B9	B	B-1-F	mucus	Shannon	0.280668
A07	A	A-init	A-init	mucus	Shannon	1.26832
A40	B	B-init	B-init	mucus	Shannon	1.14788
C06	A9-R	A	A-1-F	mucus	Shannon	1.916
A56	A2	A	A-0-V	mucus	Shannon	1.31301
B49	A7-R	A	A-1-V	mucus	Shannon	0.870565
C73	B7	B	B-1-V	mucus	Shannon	0.86088
C85	B7-R	B	B-1-V	mucus	Shannon	1.3232
D26	B9-R	B	B-1-F	mucus	Shannon	1.42266
B90	A9	A	A-1-F	mucus	Shannon	1.86291
B10	A4	A	A-0-F	mucus	Shannon	0.759462
A60	A2	A	A-0-V	mucus	Shannon	1.23955
C67	B4-R	B	B-0-F	mucus	Shannon	0.961902
D10	B8-R	B	B-1-F	mucus	Shannon	1.66545
A15	A	A-init	A-init	mucus	Shannon	1.2972
B78	A8-R	A	A-1-F	mucus	Shannon	1.11304
B11	A4	A	A-0-F	mucus	Shannon	1.5182
D15	B9	B	B-1-F	mucus	Shannon	1.23054
A57	A2	A	A-0-V	mucus	Shannon	1.12447
C55	B4	B	B-0-F	mucus	Shannon	1.45086
B24	A4-R	A	A-0-F	mucus	Shannon	1.05556
C77	B7	B	B-1-V	mucus	Shannon	1.16905
B92	A9	A	A-1-F	mucus	Shannon	1.78463
C33	B3	B	B-0-V	mucus	Shannon	1.11025
B64	A8	A	A-1-V	mucus	Shannon	0.953751
B65	A8	A	A-1-V	mucus	Shannon	0.742775
A05	A	A-init	A-init	mucus	Shannon	1.79494
C76	B7	B	B-1-V	mucus	Shannon	0.668621
A47	B	B-init	B-init	mucus	Shannon	1.64231
A94	A3-R	A	A-0-F	mucus	Shannon	1.49476
B75	A8-R	A	A-1-F	mucus	Shannon	1.31222
A20	A	A-init	A-init	mucus	Shannon	1.76413
C46	B3-R	B	B-0-F	mucus	Shannon	0.742167
B87	A9	A	A-1-F	mucus	Shannon	1.94641
C74	B7	B	B-1-V	mucus	Shannon	1.65149
B47	A7-R	A	A-1-V	mucus	Shannon	1.79776
C15	B2	B	B-0-V	mucus	Shannon	0.950256
A42	B	B-init	B-init	mucus	Shannon	0.905081
C14	B2	B	B-0-V	mucus	Shannon	1.52925
A11	A	A-init	A-init	mucus	Shannon	0.150608
A34	B	B-init	B-init	mucus	Shannon	0.76563
C98	B8	B	B-1-V	mucus	Shannon	1.51252
B52	A7-R	A	A-1-V	mucus	Shannon	1.43405
C18	B2	B	B-0-V	mucus	Shannon	0.568392
B50	A7-R	A	A-1-V	mucus	Shannon	0.853816
B08	A4	A	A-0-F	mucus	Shannon	0.948098
B62	A8	A	A-1-V	mucus	Shannon	1.46019
B39	A7	A	A-1-V	mucus	Shannon	0.891457
A59	A2	A	A-0-V	mucus	Shannon	0.892162
D14	B9	B	B-1-F	mucus	Shannon	1.3368
C54	B4	B	B-0-F	mucus	Shannon	0.743905
A41	B	B-init	B-init	mucus	Shannon	1.28388
D28	B9-R	B	B-1-F	mucus	Shannon	1.5049
B61	A8	A	A-1-V	mucus	Shannon	0.303275
A69	A2-R	A	A-0-V	mucus	Shannon	1.60762
C34	B3	B	B-0-V	mucus	Shannon	0.804913
D19	B9	B	B-1-F	mucus	Shannon	0.22739
B66	A8	A	A-1-V	mucus	Shannon	0.903645
C25	B2-R	B	B-0-V	mucus	Shannon	1.15527
A74	A2-R	A	A-0-V	mucus	Simpson	0.684963
A04	A	A-init	A-init	mucus	Simpson	0.205752
A43	B	B-init	B-init	mucus	Simpson	0.15091
B99	A9-R	A	A-1-F	mucus	Simpson	0.756893
D05	B8-R	B	B-1-F	mucus	Simpson	0.668655
A82	A3	A	A-0-V	mucus	Simpson	0.520412
C49	B3-R	B	B-0-F	mucus	Simpson	0.499137
B60	A8	A	A-1-V	mucus	Simpson	0.562845
B79	A8-R	A	A-1-F	mucus	Simpson	0.746108
B13	A4	A	A-0-F	mucus	Simpson	0.6161
C88	B7-R	B	B-1-V	mucus	Simpson	0.52486
B91	A9	A	A-1-F	mucus	Simpson	0.475232
C04	A9-R	A	A-1-F	mucus	Simpson	0.574478
C86	B7-R	B	B-1-V	mucus	Simpson	0.595726
C48	B3-R	B	B-0-F	mucus	Simpson	0.591559
A16	A	A-init	A-init	mucus	Simpson	0.54507
A46	B	B-init	B-init	mucus	Simpson	0.272338
C58	B4	B	B-0-F	mucus	Simpson	0.765089
C89	B7-R	B	B-1-V	mucus	Simpson	0.622556
D04	B8-R	B	B-1-F	mucus	Simpson	0.701659
C16	B2	B	B-0-V	mucus	Simpson	0.202686
A87	A3	A	A-0-V	mucus	Simpson	0.402331
D20	B9	B	B-1-F	mucus	Simpson	0.53484
C87	B7-R	B	B-1-V	mucus	Simpson	0.598592
D24	B9-R	B	B-1-F	mucus	Simpson	0.775625
A08	A	A-init	A-init	mucus	Simpson	0.695012
C23	B2-R	B	B-0-V	mucus	Simpson	0.548504
B22	A4-R	A	A-0-F	mucus	Simpson	0.483556
A06	A	A-init	A-init	mucus	Simpson	0.744962
C64	B4-R	B	B-0-F	mucus	Simpson	0.570744
A09	A	A-init	A-init	mucus	Simpson	0.619577
B86	A9	A	A-1-F	mucus	Simpson	0.470483
B74	A8-R	A	A-1-F	mucus	Simpson	0.639709
C13	B2	B	B-0-V	mucus	Simpson	0.730503
A10	A	A-init	A-init	mucus	Simpson	0.381094
A96	A3-R	A	A-0-F	mucus	Simpson	0.771506
C97	B8	B	B-1-V	mucus	Simpson	0.592088
B27	A4-R	A	A-0-F	mucus	Simpson	0.395243
A68	A2-R	A	A-0-V	mucus	Simpson	0.607443
D16	B9	B	B-1-F	mucus	Simpson	0.38537
C96	B8	B	B-1-V	mucus	Simpson	0.29305
A73	A2-R	A	A-0-V	mucus	Simpson	0.542854
C56	B4	B	B-0-F	mucus	Simpson	0.527872
A18	A	A-init	A-init	mucus	Simpson	0.786137
C29	B2-R	B	B-0-V	mucus	Simpson	0.652504
B89	A9	A	A-1-F	mucus	Simpson	0.799994
B40	A7	A	A-1-V	mucus	Simpson	0.66589
D30	B9-R	B	B-1-F	mucus	Simpson	0.719407
A30	B	B-init	B-init	mucus	Simpson	0.713732
C93	B8	B	B-1-V	mucus	Simpson	0.632457
A85	A3	A	A-0-V	mucus	Simpson	0.653791
B73	A8-R	A	A-1-F	mucus	Simpson	0.548697
D06	B8-R	B	B-1-F	mucus	Simpson	0.67535
C83	B7-R	B	B-1-V	mucus	Simpson	0.589343
C01	A9-R	A	A-1-F	mucus	Simpson	0.734648
A21	A	A-init	A-init	mucus	Simpson	0.258719
D29	B9-R	B	B-1-F	mucus	Simpson	0.609798
C03	A9-R	A	A-1-F	mucus	Simpson	0.622882
A70	A2-R	A	A-0-V	mucus	Simpson	0.32774
C38	B3	B	B-0-V	mucus	Simpson	0.641278
A86	A3	A	A-0-V	mucus	Simpson	0.777729
B53	A7-R	A	A-1-V	mucus	Simpson	0.456405
C47	B3-R	B	B-0-F	mucus	Simpson	0.22413
D18	B9	B	B-1-F	mucus	Simpson	0.756625
C66	B4-R	B	B-0-F	mucus	Simpson	0.584679
B63	A8	A	A-1-V	mucus	Simpson	0.807529
A98	A3-R	A	A-0-F	mucus	Simpson	0.570343
A95	A3-R	A	A-0-F	mucus	Simpson	0.703969
C05	A9-R	A	A-1-F	mucus	Simpson	0.805415
B25	A4-R	A	A-0-F	mucus	Simpson	0.78031
A02	A	A-init	A-init	mucus	Simpson	0.248558
C63	B4-R	B	B-0-F	mucus	Simpson	0.755856
C44	B3-R	B	B-0-F	mucus	Simpson	0.540807
B36	A7	A	A-1-V	mucus	Simpson	0.501201
A01	A	A-init	A-init	mucus	Simpson	0.529389
D08	B8-R	B	B-1-F	mucus	Simpson	0.46824
A28	B	B-init	B-init	mucus	Simpson	0.705588
C27	B2-R	B	B-0-V	mucus	Simpson	0.447481
C39	B3	B	B-0-V	mucus	Simpson	0.654231
D09	B8-R	B	B-1-F	mucus	Simpson	0.685519
C79	B7	B	B-1-V	mucus	Simpson	0.632466
C75	B7	B	B-1-V	mucus	Simpson	0.644926
A14	A	A-init	A-init	mucus	Simpson	0.640274
A58	A2	A	A-0-V	mucus	Simpson	0.634856
C45	B3-R	B	B-0-F	mucus	Simpson	0.486214
A03	A	A-init	A-init	mucus	Simpson	0.660055
C43	B3-R	B	B-0-F	mucus	Simpson	0.429654
C35	B3	B	B-0-V	mucus	Simpson	0.318965
C95	B8	B	B-1-V	mucus	Simpson	0.666164
A17	A	A-init	A-init	mucus	Simpson	0.806764
A83	A3	A	A-0-V	mucus	Simpson	0.27383
B76	A8-R	A	A-1-F	mucus	Simpson	0.67477
B09	A4	A	A-0-F	mucus	Simpson	0.467374
C26	B2-R	B	B-0-V	mucus	Simpson	0.72536
B88	A9	A	A-1-F	mucus	Simpson	0.659843
A13	A	A-init	A-init	mucus	Simpson	0.324175
D25	B9-R	B	B-1-F	mucus	Simpson	0.787368
A38	B	B-init	B-init	mucus	Simpson	0.667686
C28	B2-R	B	B-0-V	mucus	Simpson	0.681132
C59	B4	B	B-0-F	mucus	Simpson	0.616502
B38	A7	A	A-1-V	mucus	Simpson	0.56549
C94	B8	B	B-1-V	mucus	Simpson	0.790953
C68	B4-R	B	B-0-F	mucus	Simpson	0.730273
A44	B	B-init	B-init	mucus	Simpson	0.179398
B23	A4-R	A	A-0-F	mucus	Simpson	0.590974
B48	A7-R	A	A-1-V	mucus	Simpson	0.709278
B37	A7	A	A-1-V	mucus	Simpson	0.478685
B34	A7	A	A-1-V	mucus	Simpson	0.716912
A33	B	B-init	B-init	mucus	Simpson	0.463939
C36	B3	B	B-0-V	mucus	Simpson	0.72386
A72	A2-R	A	A-0-V	mucus	Simpson	0.756254
C69	B4-R	B	B-0-F	mucus	Simpson	0.734363
B77	A8-R	A	A-1-F	mucus	Simpson	0.368214
D27	B9-R	B	B-1-F	mucus	Simpson	0.521406
C37	B3	B	B-0-V	mucus	Simpson	0.519484
C99	B8	B	B-1-V	mucus	Simpson	0.593449
B01	A3-R	A	A-0-F	mucus	Simpson	0.469761
B21	A4-R	A	A-0-F	mucus	Simpson	0.401302
C02	A9-R	A	A-1-F	mucus	Simpson	0.575654
D17	B9	B	B-1-F	mucus	Simpson	0.122542
A07	A	A-init	A-init	mucus	Simpson	0.522245
A40	B	B-init	B-init	mucus	Simpson	0.504535
C06	A9-R	A	A-1-F	mucus	Simpson	0.808317
A56	A2	A	A-0-V	mucus	Simpson	0.601397
B49	A7-R	A	A-1-V	mucus	Simpson	0.446299
C73	B7	B	B-1-V	mucus	Simpson	0.490548
C85	B7-R	B	B-1-V	mucus	Simpson	0.662891
D26	B9-R	B	B-1-F	mucus	Simpson	0.607599
B90	A9	A	A-1-F	mucus	Simpson	0.787592
B10	A4	A	A-0-F	mucus	Simpson	0.291462
A60	A2	A	A-0-V	mucus	Simpson	0.543895
C67	B4-R	B	B-0-F	mucus	Simpson	0.57894
D10	B8-R	B	B-1-F	mucus	Simpson	0.732228
A15	A	A-init	A-init	mucus	Simpson	0.529501
B78	A8-R	A	A-1-F	mucus	Simpson	0.457668
B11	A4	A	A-0-F	mucus	Simpson	0.673595
D15	B9	B	B-1-F	mucus	Simpson	0.493232
A57	A2	A	A-0-V	mucus	Simpson	0.609375
C55	B4	B	B-0-F	mucus	Simpson	0.664712
B24	A4-R	A	A-0-F	mucus	Simpson	0.53761
C77	B7	B	B-1-V	mucus	Simpson	0.606703
B92	A9	A	A-1-F	mucus	Simpson	0.777711
C33	B3	B	B-0-V	mucus	Simpson	0.623711
B64	A8	A	A-1-V	mucus	Simpson	0.426238
B65	A8	A	A-1-V	mucus	Simpson	0.37166
A05	A	A-init	A-init	mucus	Simpson	0.71909
C76	B7	B	B-1-V	mucus	Simpson	0.310002
A47	B	B-init	B-init	mucus	Simpson	0.74585
A94	A3-R	A	A-0-F	mucus	Simpson	0.624343
B75	A8-R	A	A-1-F	mucus	Simpson	0.667483
A20	A	A-init	A-init	mucus	Simpson	0.710379
C46	B3-R	B	B-0-F	mucus	Simpson	0.5098
B87	A9	A	A-1-F	mucus	Simpson	0.804611
C74	B7	B	B-1-V	mucus	Simpson	0.746004
B47	A7-R	A	A-1-V	mucus	Simpson	0.78893
C15	B2	B	B-0-V	mucus	Simpson	0.450162
A42	B	B-init	B-init	mucus	Simpson	0.408257
C14	B2	B	B-0-V	mucus	Simpson	0.711916
A11	A	A-init	A-init	mucus	Simpson	0.0476919
A34	B	B-init	B-init	mucus	Simpson	0.51012
C98	B8	B	B-1-V	mucus	Simpson	0.737358
B52	A7-R	A	A-1-V	mucus	Simpson	0.717699
C18	B2	B	B-0-V	mucus	Simpson	0.296728
B50	A7-R	A	A-1-V	mucus	Simpson	0.482401
B08	A4	A	A-0-F	mucus	Simpson	0.385236
B62	A8	A	A-1-V	mucus	Simpson	0.709714
B39	A7	A	A-1-V	mucus	Simpson	0.467457
A59	A2	A	A-0-V	mucus	Simpson	0.541454
D14	B9	B	B-1-F	mucus	Simpson	0.624086
C54	B4	B	B-0-F	mucus	Simpson	0.41274
A41	B	B-init	B-init	mucus	Simpson	0.699667
D28	B9-R	B	B-1-F	mucus	Simpson	0.702927
B61	A8	A	A-1-V	mucus	Simpson	0.103057
A69	A2-R	A	A-0-V	mucus	Simpson	0.733727
C34	B3	B	B-0-V	mucus	Simpson	0.52283
D19	B9	B	B-1-F	mucus	Simpson	0.0844751
B66	A8	A	A-1-V	mucus	Simpson	0.438245
C25	B2-R	B	B-0-V	mucus	Simpson	0.541904
